# Supplementary material for: PRMT5 promotes DNA repair through methylation of 53BP1 and is regulated by Src-mediated phosphorylation
Source: Commun Biol. 2020 Aug 5;3:428. doi: 10.1038/s42003-020-01157-z (PMC7406651; doi:10.1038/s42003-020-01157-z)
Supplement: Supplementary file 3 — Supplementary information [file 42003_2020_1157_MOESM3_ESM.xlsx]

## Sheet: Fig. 2e
	Experiment #1	Experiment #2	Experiment #3		mean	SD	p-value (t-test)
WT-0	45	55	57		52.3333	5.24934
WT-0.2	1073	1124	1256		1151	77.1103
WT-0.4	1987	2194	1953		2044.67	106.503
WT-0.8	3029	3516	3421		3322	210.781
WT-1.6	4183	4582	4250		4338.33	174.456
YF-0	71	72	80		74.3333	4.02768
YF-0.2	706	801	834		780.333	54.2607
YF-0.4	1297	1459	1218		1324.67	100.314
YF-0.8	2140	2585	2318		2347.67	182.878
YF-1.6	3386	3776	3149		3437	258.5	0.015 vs WT-1.6
YA-0	33	34	44		37	4.96655
YA-0.2	729	804	907		813.333	72.9673
YA-0.4	1238	1470	1396		1368	96.7609
YA-0.8	2063	2367	1904		2111.33	192.084
YA-1.6	2591	2997	3008		2865.33	194.035	0.0013 vs WT-1.6
GRAA-0	53	55	70		59.3333	7.58654
GRAA-0.2	632	754	697		694.333	49.842
GRAA-0.4	998	1187	972		1052.33	95.8135
GRAA-0.8	1857	2113	1779		1916.33	142.664
GRAA-1.6	2641	3029	2775		2815	160.906	0.0008 vs WT-1.6

## Sheet: Fig. 2f
	Experiment #1	Experiment #2	Experiment #3		mean	SD	p-value (t-test)
WT	35	38	42		38.3333	2.86744
WT+crosslinking	138	116	118		124	9.93311
YF	33	30	28		30.3333	2.0548
YF+crosslinking	88	69	74		77	8.04156	0.00651 vs WT-crosslinking

## Sheet: Fig. 4e
	Experiment #1	Experiment #2	Experiment #3		mean	SD	p-value (t-test)
siCon-53BP1	1	1	1		1	0
siPRMT5-53BP1	0.244161	0.536062	0.408255		0.396159	0.119475	0.002 vs siCON-53BP1
siCon-PRMT5	1	1	1		1	0
siPRMT5-PRMT5	0.0569117	0.0255918	0.0782297		0.0535777	0.0216182	0.0000004 vs siCON-PRMT5

## Sheet: Fig. 4g
	Experiment #1	Experiment #2	Experiment #3		mean	SD	p-value (t-test)
DMSO	1	1	1		1	0
EPZ015666	0.738314	0.669572	0.81084		0.739575	0.0576792	0.003 vs DMSO

## Sheet: Fig. 4i
	Experiment #1	Experiment #2	Experiment #3		mean	SD	p-value (t-test)
EV	1	1	1		1	0
WT	1.33598	1.48101	1.58142		1.46614	0.10075	0.0028 vs EV
Y324F	0.746032	0.806962	0.730619		0.761204	0.0329616	0.0007 vs WT

## Sheet: Fig. 4k
	Experiment #1	Experiment #2	Experiment #3		mean	SD
vehicle-0	115.102	89.3045	95.7562		100.054	10.9617
vehicle-0.5	106.222	97.3395	95.4166		99.6592	4.70623
vehicle-1	89.0021	118.768	92.1335		99.9679	13.3551
vehicle-2	94.4468	99.8561	95.1214		96.4748	2.40677
vehicle-4	70.0027	88.7819	84.1674		80.984	7.99021
EPZ-0	85.7628	89.4457	91.9847		89.0644	2.55435
EPZ-0.5	54.1961	51.1164	71.6227		58.9784	9.02884
EPZ-1	48.2138	55.7435	54.0137		52.657	3.2202
EPZ-2	38.7181	54.1319	41.038		44.6293	6.78575
EPZ-4	49.5409	28.1173	33.069		36.9091	9.15796

## Sheet: Fig. 4m
	Experiment #1	Experiment #2	Experiment #3		mean	SD
WT-0h	102.34	94.23	104.12		100.23	4.30442
WT-0.5h	117.02	99.67	88.96		101.883	11.5619
WT-1h	104.89	116.27	95.85		105.67	8.35466
WT-2h	93.62	95.54	115.26		101.473	9.78011
WT-4h	102.56	113.64	101.95		106.05	5.37272
YF-0h	97.26	93.46	110.46		100.393	7.2853
YF-0.5h	98.47	114.21	91.89		101.523	9.36439
YF-1h	95.25	106.46	102.46		101.39	4.63858
YF-2h	45.67	59.94	65.49		57.0333	8.34844
YF-4h	26.64	32.34	45.69		34.89	7.98342

## Sheet: Fig. 4o
	Experiment #1	Experiment #2	Experiment #3		mean	SD	p-value (t-test)
EV-vehicle	1385	2115	1707		1735.67	298.71
EV-Eto	3926	3038	2853		3272.33	468.342
WT-vehicle	2313	1998	1756		2022.33	228.044
WT-Eto	5069	6193	4987		5416.33	550.206
YF-vehicle	1097	1459	1234		1263.33	149.234
YF-Eto	1693	2406	2352		2150.33	324.134	0.0019 vs WT-Eto

## Sheet: Fig. 4p
	Experiment #1	Experiment #2	Experiment #3		mean	SD	p-value (t-test)
EV-con	0.9	2.3	2.1		1.76667	0.618241
EV-Eto	10.2	15.4	14.7		13.4333	2.3041
WT-con	0.88	0.38	0.48		0.58	0.216025
WT-Eto	23.3	21.6	14.8		19.9	3.67242
YF-con	0.77	1.25	1.6		1.20667	0.340229
YF-Eto	3.8	7.4	9.1		6.76667	2.20958	0.006 vs WT-Eto

## Sheet: Fig. 5a
	Experiment #1	Experiment #2	Experiment #3		mean	SD	p-value (t-test)
siCON-EV	0.055	0.06	0.04		0.0516667	0.00849837
siCON-I-SceI	7.62	7.38	7.82		7.60667	0.179877
siPRMT5-EV	0.19	0.01	0.02		0.0733333	0.0825967
siPRMT5-I-SceI	6.01	5.76	5.04		5.60333	0.411204	0.0032 vs siCON-I-Sce I

[truncated: 15 more sheets: Fig. 5b, Fig. 5d, Fig. 5f, Fig. 5h, Fig. 6b, Fig. 6d, Supple Fig. 4f, Supple Fig. 4g, Supple Fig.5a, Supple Fig. 5c, Supple Fig. 5f, Supple Fig. 5h, Supple Fig. 5j, Supple Fig. 6f, Supple Fig. 6h]
